# Supplementary material for: Improving the Performance of Arsenene Nanoribbon Gate-All-Around Tunnel Field-Effect Transistors Using H Defects
Source: Nanomaterials (Basel). 2024 Dec 6;14(23):1960. doi: 10.3390/nano14231960 (PMC11643083; doi:10.3390/nano14231960)
Supplement: Supplementary file 1 [file nanomaterials-14-01960-s001.zip]

Archive with 1 entries (1 files):
- nanomaterials-3317203-supplementary.pdf
